# Supplementary material for: FgPfn participates in vegetative growth, sexual reproduction, pathogenicity, and fungicides sensitivity via affecting both microtubules and actin in the filamentous fungus Fusarium graminearum
Source: PLoS Pathog. 2024 May 3;20(5):e1012215. doi: 10.1371/journal.ppat.1012215 (PMC11095717; doi:10.1371/journal.ppat.1012215)
Supplement: S1 Table — (XLSX) [file ppat.1012215.s007.xlsx]

## Sheet: S1_Table
Strains	Genotype	Reference
PH-1	Wild-type strain of F. graminearum	Stored in our lab
ΔFgPfn-6	FgPfn deletion mutant of PH-1	This Study
ΔFgPfn-8	FgPfn deletion mutant of PH-1	This Study
ΔFgPfn-C	Complement strain of ΔFgPfn	This Study
YP-1	Highly resistant to phenamacril from PH-1 by taming	Stored in our lab
ΔFgPfn-Y2	FgPfn deletion mutant of YP-1	This Study
ΔFgPfn-YC	Complement strain of ΔFgPfn-Y2	This Study
FgPfn-GFP	FgPfn-GFP fusion strain of PH-1	This Study
LifeAct-GFP	LifeAct-GFP fusion strain of PH-1	This Study
FgMyo5-GFP	FgMyo5-GFP fusion strain of PH-1	Stored in our lab
Fgβ2-GFP	Fgβ2-GFP fusion strain of PH-1	This Study
TRI1-GFP	TRI1-GFP fusion strain of PH-1	Stored in our lab
TRI12-GFP	TRI12-GFP fusion strain of PH-1	This Study
LifeAct-GFP/TRI1-RFP	TRI1-GFP fusion strain of PH-1::LifeAct-GFP	This Study
ΔFgPfn::LifeAct-GFP	LifeAct-GFP fusion strain of ΔFgPfn	This Study
ΔFgPfn::FgMyo5-GFP	FgMyo5-GFP fusion strain of ΔFgPfn	This Study
ΔFgPfn::Fgβ2-GFP	Fgβ2-GFP fusion strain of ΔFgPfn	This Study
ΔFgPfn::TRI1-GFP	TRI1-GFP fusion strain of ΔFgPfn	This Study
ΔFgPfn::TRI12-GFP	TRI12-GFP fusion strain of ΔFgPfn	This Study
FgPfn-3×FLAG	Complement strain of ΔFgPfn with 3×FLAG	This Study
FgPfnF62H	F62H mutant strain of FgPfn	This Study
FgPfnR86K	R86K mutant strain of FgPfn	This Study
FgPfnI101E	I101E mutant strain of FgPfn	This Study
FgPfnD124E	D124E mutant strain of FgPfn	This Study
