# Supplementary material for: FgPfn participates in vegetative growth, sexual reproduction, pathogenicity, and fungicides sensitivity via affecting both microtubules and actin in the filamentous fungus Fusarium graminearum
Source: PLoS Pathog. 2024 May 3;20(5):e1012215. doi: 10.1371/journal.ppat.1012215 (PMC11095717; doi:10.1371/journal.ppat.1012215)
Supplement: S2 Table — (XLSX) [file ppat.1012215.s008.xlsx]

## Sheet: Sheet1
Strain	Conidiation (1×105)	Conidia germination rate (4h) (%)
PH-1	11.89±0.34a	88.33±4.07a
FgPfnF62H	12.06±0.40a	84.22±2.45a
FgPfnR86K	11.69±0.123a	81.44±1.68a
FgPfnI101E	4.61±0.50b	80.56±2.78a
FgPfnD124E	11.713±0.55a	87.33±2.52a
The same letter indicates no significant difference according to the LSD test at p < 0.05.
