# Supplementary material for: FgPfn participates in vegetative growth, sexual reproduction, pathogenicity, and fungicides sensitivity via affecting both microtubules and actin in the filamentous fungus Fusarium graminearum
Source: PLoS Pathog. 2024 May 3;20(5):e1012215. doi: 10.1371/journal.ppat.1012215 (PMC11095717; doi:10.1371/journal.ppat.1012215)
Supplement: S3 Table — (XLSX) [file ppat.1012215.s009.xlsx]

## Sheet: S2 Table
Primer	Sequence (5’-3’)	Relevant characteristics
p1	CAGAGATACAACATGCCACC	PCR primers to amplify FgPfn upstream fragment
p2	CTTCAATATCATCTTCTGATGATTGATGTTGTGTGAGGTG
p3	GAGACAATACCGGAAGGAACATATTCGTTGGTGTGCAAGG	PCR primers to amplify FgPfn downstream fragment
p4	CTGCATTGAGTTGCGATAAG
p5	ACAGAAGATGATATTGAAGG	PCR primers to amplify HPH-HSV-tk
p6	TTCCTTCCGGTATTGTCTCC
p7	GCAGAGAGGTCTGAACCG	Nested primers to amplify vector
p8	CCTGATAGGAGGTGTTATGCT
p9	TTGGTCTTGCTGTTACTCAT	Amplify FgPfn gene, for transformants screen
p10	GGAGCAGCAAGATGATGTT
p11	TCATTTGGATGCTTGGGTA	For transformants screen
p12	GGCTGCTTGCCAATACGGT
P13	CTTATAGTCCTTATCGTCGTCATCCTTGTAATCGTAGCTCGACTTGATGAGGTAG	Amplify FgPfn gene with 3×FLAG tag, for complementatio
P14	GACAAGGACTACAAAGATGATGACGATA AATAGATATTCGTTGGTGTGCAAG
P15	GACGATAAGGACTATAAGGACGATGATGACAAGGACTACAAAGATGATG
FgPfn-TZ-F	TTGAGTGTATGTGTGTACTTGG	Amplify FgPfn probe, for Southern blot
FgPfn-TZ-R	CTTCCTTATCGGCCTGACG
FgPfn-GFP-F	CGTAGGAACCCAATCTTCAAATGTCAACAAGCAATATCGG	For FgPfn-GFP fusion construct, native promoter
FgPfn-GFP-R	GCTCCTCGCCCTTGCTCACGTAGCTCGACTTGATGAGGT
TRI12-rp27F	CGTAGGAACCCAATCTTCAAAATGACTGCTACAGTTCACG	For TRI12-GFP fusion construct, RP27 promoter
TRI12-rp27R	GCTCCTCGCCCTTGCTCACTTAGctgtatcatctgttagtgc
FgPfn-AD-F	GGCCATGGAGGCCAGTATGTCGTGGCAAGCATACGTC	pGADT7-FgPfn fusion construct, for Y2H
FgPfn-AD-R	GCCCACCCGGGTGGAATTCTAGTAGCTCGACTTGATGAGGTAG
FgAct-BD-F	ATATGGCCATGGAGGCCATGGAGGAAGAAGTTGCTGC	pGBKT7-FgAct fusion construct, for Y2H
FgAct-BD-R	TGCAGGTCGACGGATCCTTAGAAGCACTTGCGGTGAA
Fgα1-BD-F	ATATGGCCATGGAGGCCATGCGTGAGGTCATTAGC	pGBDT7-Fgα1 fusion construct, for Y2H
Fgα1-BD-R	TGCAGGTCGACGGATCCTTAGTACTCAGCCTCCAACT
Fgβ2-BD-F	ATATGGCCATGGAGGCCATGCGTGAGATTGTCCACG	pGBKT7-Fgβ2 fusion construct，for Y2H
Fgβ2-BD-R	TGCAGGTCGACGGATCCTCAACCCTCGTACTCCTCG
FgPfn-BiFC-F	CGACTCACTATAGGGCGAATTGGGTACTCAAATTGGTGTCAACAAGCAATATCGG	pHZ65-FgPfn/pHZ68-FgPfn fusion construct，for BiFC
FgPfn-65-R	GCTCACCATCGTGGCGATGGAGCGGTAGCTCGACTTGATGAGGT
FgPfn-68-R	GTTCGGGATCTTGCAGGCCGGGCGGTAGCTCGACTTGATGAGGT
FgAct-BiFC-F	CGACTCACTATAGGGCGAATTGGGTACTCAAATTGGGATGCCTGCTTGGCCAGTC	pHZ65-FgAct fusion construct，for BiFC
FgAct-65-R	GCTCACCATCGTGGCGATGGAGCGGAAGCACTTGCGGTGAACG
Fgα1-BiFC-F	CGACTCACTATAGGGCGAATTGGGTACTCAAATTGGCATGGACAGTGAGCAAGAC	pHZ68-Fgα1 fusion construct，for BiFC
Fgα1-68-R	GTTCGGGATCTTGCAGGCCGGGCGGTACTCAGCCTCCAACTCCT
Fgβ2-BiFC-F	CGACTCACTATAGGGCGAATTGGGTACTCAAATTGGGGGTGGCTTGCTGACTAAGG	pHZ68-Fgβ2 fusion construct，for BiFC
Fgβ2-68-R	GTTCGGGATCTTGCAGGCCGGGCGACCCTCGTACTCCTCGGG
Sc-pfnADF	GGCCATGGAGGCCAGTATGTCTTGGCAAGCATACACTGATAACTTAATAGG	pGADT7-ScPfn fusion construct, for Y2H
Sc-pfnADR	GCCCACCCGGGTGGAATTTTAGTATTGAACACCAATCAAGTAGT
Ff-pfnADF	GGCCATGGAGGCCAGTATGTCGTGGCAAGCATACA	pGADT7-FfPfn fusion construct, for Y2H
Ff-pfnADR	GCCCACCCGGGTGGAATTCTAGTATCCTGACTTGATGAGGTAG
Mo-pfnADF	GGCCATGGAGGCCAGTATGTCGTGGCAAGGATAC	pGADT7-MoPfn fusion construct, for Y2H
Mo-pfnADR	GCCCACCCGGGTGGAATTTTAAAATCCCAGAGGCTTCAG
pfn1-adF	GGCCATGGAGGCCAGTATGGCCATCATCAGCGCCGCT	pGADT7-FgPfnΔ1 fusion construct, for Y2H
Y2H-R	GAGATGGTGCACGATGCACAGT
Y2H-F	TAATACGACTCACTATAGG	pGADT7-FgPfnΔ2 fusion construct, for Y2H
pfn2-adR	GATGGCCTTCATCTCCTCAGGGCCCTTATCGATGTGACCG
pfn2-adF	CGGTCACATCGATAAGGGCCCTGAGGAGATGAAGGCCATC
Y2H-R	GAGATGGTGCACGATGCACAGT
Y2H-F	TAATACGACTCACTATAGG	pGADT7-FgPfnΔ3 fusion construct, for Y2H
pfn3-adR	AGAGACCTTCGGCAAAAGCCTTGAGCTGGAGGTCGGC
pfn3-adF	GCCGACCTCCAGCTCAAGGCTTTTGCCGAAGGTCTCT
Y2H-R	GAGATGGTGCACGATGCACAGT
Y2H-F	TAATACGACTCACTATAGG	pGADT7-FgPfnΔ4 fusion construct, for Y2H
pfn4-adR	CGATCGAGCGTAGATACTTCGCTTGTCCTTGGCCTTTTCGTC
pfn4-adF	CGAAAAGGCCAAGGACAAGCGAAGTATCTACGCTCGATCG
Y2H-R	GAGATGGTGCACGATGCACAGT
Y2H-F	TAATACGACTCACTATAGG	pGADT7-FgPfnΔ5 fusion construct, for Y2H
pfn5-adR	GTGGTGGCCGACGACGATGCCGTCAGCTCGGGCCATG
pfn5-adF	ATGGCCCGAGCTGACGGCATCGTCGTCGGCCACCAC
Y2H-R	GAGATGGTGCACGATGCACAGT
Y2H-F	TAATACGACTCACTATAGG	pGADT7-FgPfnΔ6 fusion construct, for Y2H
pfn6-adR	ATGAGGTAGTCGGCAAGACTGGCCTGGGTGGTCTTTGC
pfn6-adF	GCAAAGACCACCCAGGCCAGTCTTGCCGACTACCTCAT
Y2H-R	GAGATGGTGCACGATGCACAGT
Y2H-F	TAATACGACTCACTATAGG	pGADT7-FgPfnΔ7 fusion construct, for Y2H
pfn7-adR	GCCCACCCGGGTGGAATTCTACTCGACGGTGGTGGTGGC
act1-bkF	ATATGGCCATGGAGGCCATGCATGGTATCATGATCGGTATGG	pGBDT7-FgActΔ1 fusion construct, for Y2H
Y2H-R	GAGATGGTGCACGATGCACAGT
Y2H-F	TAATACGACTCACTATAGG	pGBDT7-FgActΔ2 fusion construct, for Y2H
act2-bkR	GTGCCAAATCTTCTCCATGTCGTGACGGGGGCGACCGAC
act2-bkF	GTCGGTCGCCCCCGTCACGACATGGAGAAGATTTGGCAC
Y2H-R	GAGATGGTGCACGATGCACAGT
Y2H-F	TAATACGACTCACTATAGG	pGBDT7-FgActΔ3 fusion construct, for Y2H
act3-bkR	GAAGGTCTCGAAGACAATCTGGTCCCAGTTGGTAACAACAC
act3-bkF	GTGTTGTTACCAACTGGGACCAGATTGTCTTCGAGACCTTC
Y2H-R	GAGATGGTGCACGATGCACAGT
Y2H-F	TAATACGACTCACTATAGG	pGBDT7-FgActΔ4 fusion construct, for Y2H
act4-bkR	CGTAAATGGGGACAACGTGGGTCATCTTCTCACGGTTGG
act4-bkF	CCAACCGTGAGAAGATGACCCACGTTGTCCCCATTTACG
Y2H-R	GAGATGGTGCACGATGCACAGT
Y2H-F	TAATACGACTCACTATAGG	pGBDT7-FgActΔ5 fusion construct, for Y2H
act5-bkR	TCGCTCGGCAGTGGTGGAAGTGACACCATCACCAGAGT
act5-bkF	ACTCTGGTGATGGTGTCACTTCCACCACTGCCGAGCGA
Y2H-R	GAGATGGTGCACGATGCACAGT
Y2H-F	TAATACGACTCACTATAGG	pGBDT7-FgActΔ6 fusion construct, for Y2H
act6-bkR	CCTGACCGTCAGGAAGCTCGAAGGTGTAACCGCGCTCA
act6-bkF	TGAGCGCGGTTACACCTTCGAGCTTCCTGACGGTCAGG
Y2H-R	GAGATGGTGCACGATGCACAGT
Y2H-F	TAATACGACTCACTATAGG	pGBDT7-FgActΔ7 fusion construct, for Y2H
act7-bkR	GATCCTTTCGGACATCGACATCGTAAGACTTCTCCAAGCTGGAG
act7-bkF	CTCCAGCTTGGAGAAGTCTTACGATGTCGATGTCCGAAAGGATC
Y2H-R	GAGATGGTGCACGATGCACAGT
Y2H-F	TAATACGACTCACTATAGG	pGBDT7-FgActΔ8 fusion construct, for Y2H
act8-bkR	CTTTCGCTCGGGAGGAGCACACTTCATGATGGAGTTGAAAGTG
act8-bkF	CACTTTCAACTCCATCATGAAGTGTGCTCCTCCCGAGCGAAAG
Y2H-R	GAGATGGTGCACGATGCACAGT
Y2H-F	TAATACGACTCACTATAGG	pGBDT7-FgActΔ9 fusion construct, for Y2H
act9-bkR	TGCAGGTCGACGGATCCTTAAATGATCTTGACCTTCATGGAAGAAG
fz-1F	CATGGAGGCCAGTATGCACGGTACCGGCGTTCTTAGCTCAGACGTCTACGCACAATGGTCGATCGATAAGGGCGCCATC	pGADT7-FgPfnfz1 fusion construct, for Y2H
Y2H-R	GAGATGGTGCACGATGCACAGT
Y2H-F	TAATACGACTCACTATAGG	pGADT7-FgPfnfz2 fusion construct, for Y2H
Fz-2R	GGCGATGATGCTGGCAGCTCCGTCGCTGGCCCAGTGACCGGTGCCAACAAG
Fz-2F	GAGCTGCCAGCATCATCGCCGGCAAGGATATCGCTGCCTCTGCCGACCTC
Y2H-R	GAGATGGTGCACGATGCACAGT
Y2H-F	TAATACGACTCACTATAGG	pGADT7-FgPfnfz3 fusion construct, for Y2H
Fz-3R	CGAGCTGGAGCTTAGGCTCCTCCATCTTGGCCCAGGCGCTGTCTCCAGC
Fz-3F	AGCCTAAGCTCCAGCTCGACGCCTCTGCCGCTATCTCTGCCATTGTTAGCG
Y2H-R	GAGATGGTGCACGATGCACAGT
Y2H-F	TAATACGACTCACTATAGG	pGADT7-FgPfnfz4 fusion construct, for Y2H
Fz-4R	CGCTACCGTCTTCCTTGGCCTTGTCCTTAGCGGCCTTCATCTCCTCAGGC
Fz-4F	CAAGGAAGACGGTAGCGTTATTGCCTCTATCTTTGCCGAAGGTCTCTACATC
Y2H-R	GAGATGGTGCACGATGCACAGT
Y2H-F	TAATACGACTCACTATAGG	pGADT7-FgPfnfz5 fusion construct, for Y2H
Fz-5R	CCGAGGTAGATGGCACCCTCAGCCTTGTCCTTGGCCTTTTC
Fz-5F	TCTACCTCGGTGAAGCCTTTCGATATGTCATGGCCCGAG
Y2H-R	GAGATGGTGCACGATGCACAGT
Y2H-F	TAATACGACTCACTATAGG	pGADT7-FgPfnfz6 fusion construct, for Y2H
Fz-6R	ATGGCTCGAGCGTCGCCTCGACTGATGTAAGCTCGCTCACCGGCGATGTA
Fz-6F	CAGTCGAGGCGACGCTCGAGCCATGGTCTATCGATCGGGTCGTTCCGG
Y2H-R	GAGATGGTGCACGATGCACAGT
Y2H-F	TAATACGACTCACTATAGG	pGADT7-FgPfnfz7 fusion construct, for Y2H
Fz-7R	GACAGCGACTGCCTTGGTGGTCTGGGCGATTCGAGCGTAGATACTTCGGCCG
Fz-7F	CAAGGCAGTCGCTGTCGGCTCCCGTGGTTCGGTCGTCGGCCACCACGGCG
Y2H-R	GAGATGGTGCACGATGCACAGT
Y2H-F	TAATACGACTCACTATAGG	pGADT7-FgPfnfz8 fusion construct, for Y2H
Fz-8R	GGCCCTCGGCCTGGATGGCACCGTTGGCGGTGATGGCCTGGGTGGTCTTTGCG
Fz-8F	CATCCAGGCCGAGGGCCACCACGGCGTCGTCACCACCGTCGAGAGTCTTG
Y2H-R	GAGATGGTGCACGATGCACAGT
Y2H-F	TAATACGACTCACTATAGG	pGADT7-FgPfnfz9 fusion construct, for Y2H
Fz-9R	GCCCACCCGGGTGGAATTCTAGGTGGTGACCTCACTAAGGGCGTCGTAGAGGATCTTCGAGCTGTAGGTGGCGTTACCGGCGATC
S10A-F	GGCCATGGAGGCCAGTATGTCGTGGCAAGCATACGTCGACTCAgctCTTGTTGGCACC	pGADT7-FgPfnA10A fusion construct, for Y2H
Y2H-R	GAGATGGTGCACGATGCACAGT
Y2H-F	TAATACGACTCACTATAGG	pGADT7-FgPfnK60R fusion construct, for Y2H
K60R-R	CTTCGGCAAAAGCtcgGTCCTTGGCCTTTTC
K60R-F	GAAAAGGCCAAGGACcgaGCTTTTGCCGAAG
Y2H-R	GAGATGGTGCACGATGCACAGT
Y2H-F	TAATACGACTCACTATAGG	pGADT7-FgPfnF62H fusion construct, for Y2H
F62H-R	GAGACCTTCGGCgtgAGCCTTGTCCTTG
F62H-F	CAAGGACAAGGCTcacGCCGAAGGTCTC
Y2H-R	GAGATGGTGCACGATGCACAGT
Y2H-F	TAATACGACTCACTATAGG	pGADT7-FgPfnR72K fusion construct, for Y2H
R72K-R	GGCCATGACATACTTCTCACCGGCGATG
R72K-F	CATCGCCGGTGAGAAGTATGTCATGGCC
Y2H-R	GAGATGGTGCACGATGCACAGT
Y2H-F	TAATACGACTCACTATAGG	pGADT7-FgPfnR72E fusion construct, for Y2H
R72E-R	GGCCATGACATActcCTCACCGGCGATG
R72E-F	CATCGCCGGTGAGgagTATGTCATGGCC
Y2H-R	GAGATGGTGCACGATGCACAGT
Y2H-F	TAATACGACTCACTATAGG	pGADT7-FgPfnR72L fusion construct, for Y2H
R72L-R	CCATGACATATAGCTCACCGGCG
R72L-F	CGCCGGTGAGCTATATGTCATGG
Y2H-R	GAGATGGTGCACGATGCACAGT
Y2H-F	TAATACGACTCACTATAGG	pGADT7-FgPfnR72H fusion construct, for Y2H
R72H-R	GGCCATGACATAgtgCTCACCGGCGATG
R72H-F	CATCGCCGGTGAGcacTATGTCATGGCC
Y2H-R	GAGATGGTGCACGATGCACAGT
Y2H-F	TAATACGACTCACTATAGG	pGADT7-FgPfnI101V fusion construct, for Y2H
I101V-R	GACGACgacGGCCTGGGTG
I101V-F	CACCCAGGCCgtcGTCGTC
Y2H-R	GAGATGGTGCACGATGCACAGT
Y2H-F	TAATACGACTCACTATAGG	pGADT7-FgPfnI101L fusion construct, for Y2H
I101L-R	GACGACgagGGCCTGGGTGG
I101L-F	CCACCCAGGCCctcGTCGTC
Y2H-R	GAGATGGTGCACGATGCACAGT
Y2H-F	TAATACGACTCACTATAGG	pGADT7-FgPfnI101K fusion construct, for Y2H
I101K-R	GTGGCCGACGACcttGGCCTGGGTG
I101K-F	CACCCAGGCCaagGTCGTCGGCCAC
Y2H-R	GAGATGGTGCACGATGCACAGT
Y2H-F	TAATACGACTCACTATAGG	pGADT7-FgPfnI101E fusion construct, for Y2H
I101E-R	GTGGCCGACGACctcGGCCTGGGTG
I101E-F	CACCCAGGCCgagGTCGTCGGCCAC
Y2H-R	GAGATGGTGCACGATGCACAGT
Y2H-F	TAATACGACTCACTATAGG	pGADT7-FgPfnR86K fusion construct, for Y2H
R86k-R	CGGAACGACCCGActtAGCGTAGATACTTC
R86K-F	GAAGTATCTACGCTaagTCGGGTCGTTCCG
Y2H-R	GAGATGGTGCACGATGCACAGT
Y2H-F	TAATACGACTCACTATAGG	pGADT7-FgPfnD124E fusion construct, for Y2H
D124E-R	GCCCACCCGGGTGGAATTCTAGTAGCTCGACTTGATGAGGTAttcGGC
p1	CAGAGATACAACATGCCACC	PCR primers for amplification of the upstream fragment of the FgPfn and the fragment preceding the F62H mutation in the FgPfn
M-F62H-R	GAGACCTTCGGCgtgAGCCTTGTCCTTG
M-F62H-F	CAAGGACAAGGCTcacGCCGAAGGTCTC	PCR primers for amplification of the fragment following the F62H mutation in the FgPfn
p16	AATATCATCTTCTGTCGACCTAGTAGCTCGACTTGATGAGG
p1	CAGAGATACAACATGCCACC	PCR primers for amplification of the upstream fragment of the FgPfn and the fragment preceding the R72E mutation in the FgPfn
M-R72E-R	GGCCATGACATActcCTCACCGGCGATG
M-R72E-F	CATCGCCGGTGAGgagTATGTCATGGCC	PCR primers for amplification of the fragment following the R72E mutation in the FgPfn
p16	AATATCATCTTCTGTCGACCTAGTAGCTCGACTTGATGAGG
p1	CAGAGATACAACATGCCACC	PCR primers for amplification of the upstream fragment of the FgPfn and the fragment preceding the R86K mutation in the FgPfn
M-R86k-R	CGGAACGACCCGActtAGCGTAGATACTTC
M-R86K-F	GAAGTATCTACGCTaagTCGGGTCGTTCCG	PCR primers for amplification of the fragment following the R86K mutation in the FgPfn
p16	AATATCATCTTCTGTCGACCTAGTAGCTCGACTTGATGAGG
p1	CAGAGATACAACATGCCACC	PCR primers for amplification of the upstream fragment of the FgPfn and the fragment preceding the I101E mutation in the FgPfn
M-I101E-R	GTGGCCGACGACctcGGCCTGGGTG
M-I101E-F	CACCCAGGCCgagGTCGTCGGCCAC	PCR primers for amplification of the fragment following the I101E mutation in the FgPfn
p16	AATATCATCTTCTGTCGACCTAGTAGCTCGACTTGATGAGG
p1	CAGAGATACAACATGCCACC	PCR Primers to amplify upstream fragment of FgPfn with D124E mutation
M-D124E	AATATCATCTTCTGTCGACCTAGTAGCTCGACTTGATGAGGTAttcGGCA
p17	TTCTTGACGAGTTCTTCTGAATATTCGTTGGTGTGCAAGG	PCR Primers to amplify downstream fragment of FgPfn with partial G418 overlap sequence
p4	CTGCATTGAGTTGCGATAAG
G418F	GTCGACAGAAGATGATATTGAAGG	PCR Primers to amplify G418 fragment
G418R	TCAGAAGAACTCGTCAAGAAGG
P18	GCGAACTTAAGAAGGTATGACC	For transformants screen
P19	TCAGGATGATCTGGACGAAGA
GAPDH-qF	CTTACTGCCTCCACCAACTG	qPCR primers for GAPDH
GAPDH-qR	TGACGTTGGAAGGAGCGAAG
Tri1-qF	GTTCCTTCTCGACAGCGTATTT	qPCR primers for TRI 1
Tri1-qR	TACCGTCTGAGAGTGTGATGT
Tri4-qF	GGCAAGCACAACGACTATCT	qPCR primers for TRI 14
Tri4-qR	GTCCTGAATCTCATCTCGCATC
Tri5-qF	GAGTGTTTCATGCATGGCTACGTC	qPCR primers for TRI 5
Tri5-qR	CTGAGCCTCCTTCACATCGTCC
Tri6-qF	TATCGAAAATTATATAACCACATC	qPCR primers for TRI 6
Tri6-qR	CTGAGGGCATTCTGAGTAGCGACA
Tri12-qF	GTCAGCGTCTCAGCATACAA	qPCR primers for TRI 12
Tri12-qR	CACCAAGGAGAAAGAGGGATAC
