# Supplementary material for: FgPfn participates in vegetative growth, sexual reproduction, pathogenicity, and fungicides sensitivity via affecting both microtubules and actin in the filamentous fungus Fusarium graminearum
Source: PLoS Pathog. 2024 May 3;20(5):e1012215. doi: 10.1371/journal.ppat.1012215 (PMC11095717; doi:10.1371/journal.ppat.1012215)
Supplement: S1 Data — (XLSX) [file ppat.1012215.s010.xlsx]

## Sheet: Fig 2
Fig 2C
		PH-1			ΔFgPfn-6			ΔFgPfn-8			ΔFgPfn-C
		mean	standard error	5% significance level	mean	standard error	5% significance level	mean	standard error	5% significance level	mean	standard error	5% significance level
	PDA	18	0.0962	a	2.2033	0.1293	b	2.2671	0.1646	b	17.4722	0.4092	a
	CM	17.7407	0.5821	a	1.6222	0.0841	b	1.7167	0.0674	b	17.2778	0.53	a
	MM	14.8611	0.4204	a	0.8333	0.0962	b	0.75	0.0481	b	14.6667	0.2546	a
	V8	18.2778	0.3643	a	1.6944	0.0735	b	1.5833	0.0962	b	17.5833	0.3819	a
Fig 2D
		ΔFgPfn-6			ΔFgPfn-8
		mean	standard error	5% significance level	mean	standard error	5% significance level
	PDA	2.0833	0.0167	a	2.1083	0.022	a
	CM	1.8667	0.0167	a	1.9	0.0289	a
	MM	1.35	0.0289	a	1.3333	0.0441	a
	V8	2.575	0.0144	a	2.5167	0.0333	a

## Sheet: Fig 3
Fig 3C
		mean	standard error	5% significance level
	PH-1	30.5928	0.3976	a
	ΔFgPfn-6	13.2217	0.4124	b
	ΔFgPfn-8	13.5962	0.0406	b
	ΔFgPfn-C	29.4345	0.9282	a
Fig 3D
		0	1-2	3-4	5-6	≥7
	PH-1	0	0	29.1139	69.6202	1.26582
	ΔFgPfn-6	100	0	0	0	0
	ΔFgPfn-8	100	0	0	0	0
	ΔFgPfn-C	0	0	42.2222	56.6667	1.11111

## Sheet: Fig 4 
Fig 4B
		PH-1			ΔFgPfn-6			ΔFgPfn-8			ΔFgPfn-C
		mean	standard error	5% significance level	mean	standard error	5% significance level	mean	standard error	5% significance level	mean	standard error	5% significance level
	1.2M NaCl	62.0649	0.9367	a	60.7046	1.6145	a	59.7044	1.8323	a	63.3726	1.0488	a
	1.2M KCl	42.1542	0.247	b	49.3828	0.8088	a	51.3018	0.7631	a	41.1802	0.598	b
	0.05% SDS	79.4792	3.3409	a	62.3562	0.7774	b	60.9593	0.7023	b	78.1538	2.4949	a
	1.2M Sorbitol	22.2091	1.9461	a	21.1365	1.3695	a	23.6357	0.9632	a	21.05	2.9234	a
	0.03% Congo Red	37.7814	1.1828	a	5.7274	0.4148	b	5.3523	0.9912	b	39.0219	1.0046	a

## Sheet: Fig 5
Fig 5B
		0	1	2	3	7
	PH-1	0	23.5294	23.5294	21.5686	31.3726
	ΔFgPfn-6	81.8182	18.1818	0	0	0
	ΔFgPfn-8	95.6522	4.34783	0	0	0
	ΔFgPfn-C	0	29.4118	27.451	19.6078	23.5294
Fig 5D		mean	standard error	5% significance level
	PH-1	18.905	0.9836	a
	ΔFgPfn-6	0.7944	0.0919	b
	ΔFgPfn-8	0.8231	0.0936	b
	ΔFgPfn-C	17.6082	1.1492	a
Fig 5E
		mean	standard error	5% significance level
	PH-1	36.3315	2.1397	a
	ΔFgPfn-6	0.3141	0.0491	b
	ΔFgPfn-8	0.3978	0.1046	b
	ΔFgPfn-C	33.0212	2.8603	a
Fig 5F
		PH-1			ΔFgPfn-6			ΔFgPfn-8			ΔFgPfn-C
		mean	standard error	5% significance level	mean	standard error	5% significance level	mean	standard error	5% significance level	mean	standard error	5% significance level
	Tri1	1	0	a	0.2451	0.0826	b	0.2783	0.0649	b	1.2062	0.3293	a
	Tri4	1	0	a	0.339	0.0604	b	0.395	0.0567	b	1.0647	0.0662	a
	Tri5	1	0	a	0.4997	0.0012	b	0.477	0.0414	b	1.079	0.1019	a
	Tri6	1	0	a	0.7187	0.0813	b	0.7577	0.0367	b	1.0933	0.1186	a
	Tri12	1	0	a	0.2111	0.0753	b	0.2711	0.0459	b	0.9882	0.3364	a

## Sheet: Fig 7
Fig 7B
	mean	standard error	5% significance level
	PH-1	87.4	b	2.413
	ΔFgPfn-6	100	a	0
	ΔFgPfn-8	100	a	0
	ΔFgPfn-C	88.2113	b	3.5822
Fig 7D			IntDen				IntDen
	GAPDH	-	321791		Output-Flag	-	145170
		+	327426			+	131722
Fig 7E
			IntDen				IntDen
	GAPDH	-	233800		Output-Flag	-	69585
		+	237810			+	72688
Fig 7F
			IntDen				IntDen
	GAPDH	PH-1	104428		Fgβ2-GFP	PH-1	57985
		ΔFgPfn	100367			ΔFgPfn	50732

## Sheet: Fig 8
Fig 8B
	mean	standard error	5% significance level
	PH-1	84.3764	1.2227	b
	ΔFgPfn-6	100	0	a
	ΔFgPfn-8	100	0	a
	ΔFgPfn-C	83.0394	2.8407	b
Fig 8E
			IntDen				IntDen
	GAPDH	PH-1	168245		FgMyo5-GFP	PH-1	325964
		ΔFgPfn	158854			ΔFgPfn	311506
			IntDen				IntDen
	GAPDH	PH-1	346926		Actin	PH-1	422411
		ΔFgPfn	306668			ΔFgPfn	419264
Fig 8F
			IntDen				IntDen
	GAPDH	PH-1	171616		Fgβ2-GFP	PH-1	142786
		ΔFgPfn	119579			ΔFgPfn	16760

## Sheet: Fig 9
Fig 9A			IntDen				IntDen
	GAPDH	-	268464		Output-Flag	-	64842.2
		+	231672			+	11572
Fig 9C
			IntDen				IntDen
	GAPDH	-	287605		Output-Flag	-	218778
		+	281567			+	58975

## Sheet: Fig 12
Fig 12B
		mean	standard error	5% significance level
	PH-1	54.25	1.2829	a
	ΔFgPfn	3.4167	0.8207	d
	FgPfnF62H	52.6667	1.8559	a
	FgPfnR86K	7.8333	0.441	c
	FgPfnI101E	4	0.25	d
	FgPfnD124E	35.5833	0.5465	b

## Sheet: S3 Fig
S3B Fig
		mean	standard error	5% significance level
	YP-1	51.86	3.52	b
	ΔFgPfn-Y2	100	0	a
	ΔFgPfn-YC	51.97	1.93	b

## Sheet: S5 Fig
S5C Fig
		PH-1			FgPfnF62H			FgPfnR86K			FgPfnI101E			FgPfnD124E
		mean	standard error	5% significance level	mean	standard error	5% significance level	mean	standard error	5% significance level	mean	standard error	5% significance level	mean	standard error	5% significance level
	PDA	19.6389	0.1389	a	19.0556	0.1389	a	4.1111	0.6961	c	2.2222	0.265	d	12.4444	0.5008	b
	CM	19.8333	0.1667	a	19.8333	0.1667	a	3.9722	0.9722	c	1.4167	0.1735	d	14.5	1.1314	b
	MM	13.5556	0.2373	a	13.6667	0.5853	a	2.3889	0.1944	c	1.1944	0.2469	d	6.6111	0.217	b
	V8	17.8611	0.4312	a	17.1944	0.5278	a	4.3889	0.6016	c	2.6667	0.2097	d	11.1667	0.5833	b
S5D Fig
		PH-1			FgPfnF62H			FgPfnR86K			FgPfnI101E			FgPfnD124E
		mean	standard error	5% significance level	mean	standard error	5% significance level	mean	standard error	5% significance level	mean	standard error	5% significance level	mean	standard error	5% significance level
	1.2 M NaCI	64.0859	1.0014	b	63.8716	1.111	b	80.3252	2.2237	a	63.2559	0.4493	b	83.4131	0.8581	a
	1.2 M KCI	44.1315	0.3832	c	43.9648	1.234	c	74.2788	1.4397	a	53.5224	1.6094	b	76.9239	1.0747	a
	0.05% SDS	83.0222	1.8797	a	81.4363	1.1814	a	80.3736	0.9432	a	64.1777	1.4257	b	80.7767	0.3542	a
	1.2M Sorbitol	26.7353	0.7636	b	26.5023	2.6216	b	45.3249	0.5201	a	4.5074	1.4674	c	29.8114	1.2487	b
	0.03% Congo Red	41.4429	0.7403	a	42.3235	1.6219	a	40.2662	2.106	a	12.9045	1.272	b	41.9161	0.7538	a
S5F Fig
		mean	standard error	5% significance level
	PH-1	28.182	0.4692	a
	FgPfnF62H	26.9122	0.3998	a
	FgPfnR86K	15.9226	0.4668	c
	FgPfnI101E	12.9266	0.3913	d
	FgPfnD124E	23.5987	0.4441	b
S5G Fig
		0	1-2	3-4	5-6	≥7
	PH-1	0	0.9434	24.5283	67.9245	6.60377
	FgPfnF62H	0	2.88462	25.9615	65.3846	5.76923
	FgPfnR72E	83.3333	14.1667	2.5	0	0
	FgPfnR86K	72.4138	20.6897	6.89655	0	0
	FgPfnI101E	100	0	0	0	0
	FgPfnD124E	0	4.72441	76.3779	18.1102	0.7874

[truncated: 1 more sheets: S6 Fig]
